# Supplementary material for: 5-(Pyridinium-4-yl)-1H-1,2,3,4-tetra­zol-1-ide
Source: Acta Crystallogr Sect E Struct Rep Online. 2010 Dec 8;67(Pt 1):o43. doi: 10.1107/S1600536810050257 (PMC3050385; doi:10.1107/S1600536810050257)
Supplement: Supplementary file 1 [file e-67-00o43-sup1.cif]

##############################################################################
###                                                                        ###
###        Electronic paper (Acta Crystallographica Section E)             ###
###                                                                        ###
##############################################################################
#                                                                            #
# This CIF contains the data in a paper accepted for publication in Acta     #
# Crystallographica Section E. It conforms to the requirements of Notes      #
# for Authors for Section E, and has been peer reviewed under the auspices   #
# of the IUCr Commission on Journals.                                        #
#                                                                            #
# Full details of the Crystallographic Information File format               #
# are given in the paper "The Crystallographic Information File (CIF):       #
# a New Standard Archive File for Crystallography" by S. R. Hall, F. H.      #
# Allen and I. D. Brown [Acta Cryst. (1991), A47, 655-685].                  #
#                                                                            #
# The current version of the core CIF dictionary is obtainable from          #
# ftp://ftp.iucr.org/pub/cif_core.dic. The current version number is 2.4.    #
#                                                                            #
# Software is freely available for graphical display of the structure(s) in  #
# this CIF.  For information consult the CIF home page http://www.iucr.org/  #
# cif/home.html                                                              #
#                                                                            #
# This file may be used for bona fide research purposes within the           #
# scientific community so long as proper attribution is given to the journal # 
# article from which it was obtained.                                        #
#                                                                            #
##############################################################################
                                             
data_I
_audit_creation_method     SHELXL-97
_chemical_name_systematic
;
5-(Pyridinium-4-yl)-1<i>H</i>-1,2,3,4-tetrazol-1-ide
;
_chemical_name_common     ?
_chemical_formula_moiety     'C6 H5 N5'
_chemical_formula_sum     'C6 H5 N5'
_chemical_formula_iupac     'C6 H5 N5'
_chemical_formula_weight     147.15
_chemical_melting_point     ?
_symmetry_cell_setting     monoclinic
_symmetry_space_group_name_H-M     'C c'
_symmetry_space_group_name_Hall     'C -2yc'
loop_
    _symmetry_equiv_pos_as_xyz
    'x, y, z'
    'x, -y, z+1/2'
    'x+1/2, y+1/2, z'
    'x+1/2, -y+1/2, z+1/2'
_cell_length_a     7.0508(14)
_cell_length_b     7.4007(15)
_cell_length_c     11.926(2)
_cell_angle_alpha     90.00
_cell_angle_beta     96.56(3)
_cell_angle_gamma     90.00
_cell_volume     618.2(2)
_cell_formula_units_Z     4
_cell_measurement_reflns_used     1425
_cell_measurement_theta_min     3.44
_cell_measurement_theta_max     24.47
_cell_measurement_temperature     298(2)
_exptl_crystal_description     'block'
_exptl_crystal_colour     'Colorless'
_exptl_crystal_size_max     0.30
_exptl_crystal_size_mid     0.20
_exptl_crystal_size_min     0.15
_exptl_crystal_density_diffrn     1.581
_exptl_crystal_density_meas     ?
_exptl_crystal_density_method     'not measured'
_exptl_crystal_F_000     304
_exptl_absorpt_coefficient_mu     0.110
_exptl_absorpt_correction_type     none
_exptl_absorpt_process_details     ?
_exptl_absorpt_correction_T_min     ?
_exptl_absorpt_correction_T_max     ?
_exptl_special_details
;
;
_diffrn_ambient_temperature     298(2)
_diffrn_radiation_type     MoK\a
_diffrn_radiation_wavelength     0.71073
_diffrn_radiation_source     'fine-focus sealed tube'
_diffrn_radiation_monochromator     graphite
_diffrn_measurement_device_type     'Rigaku Mercury2'
_diffrn_measurement_method     'CCD profile fitting'
_diffrn_detector_area_resol_mean     13.6612
_diffrn_reflns_number     3122
_diffrn_reflns_av_R_equivalents     0.0394
_diffrn_reflns_av_sigmaI/netI     0.0318
_diffrn_reflns_theta_min     3.44
_diffrn_reflns_theta_max     27.47
_diffrn_reflns_theta_full     27.47
_diffrn_measured_fraction_theta_max     0.999
_diffrn_measured_fraction_theta_full     0.999
_diffrn_reflns_limit_h_min     -9
_diffrn_reflns_limit_h_max     9
_diffrn_reflns_limit_k_min     -9
_diffrn_reflns_limit_k_max     9
_diffrn_reflns_limit_l_min     -15
_diffrn_reflns_limit_l_max     15
_diffrn_standards_number     0
_diffrn_standards_interval_count     ?
_diffrn_standards_interval_time     ?
_diffrn_standards_decay_%     ?
_refine_special_details
;
 Refinement of F^2^ against ALL reflections.  The weighted R-factor wR and
 goodness of fit S are based on F^2^, conventional R-factors R are based
 on F, with F set to zero for negative F^2^. The threshold expression of
 F^2^ > 2sigma(F^2^) is used only for calculating R-factors(gt) etc. and is
 not relevant to the choice of reflections for refinement.  R-factors based
 on F^2^ are statistically about twice as large as those based on F, and R-
 factors based on ALL data will be even larger.
;
_reflns_number_total     719
_reflns_number_gt     633
_reflns_threshold_expression     I>2sigma(I)
_refine_ls_structure_factor_coef     Fsqd
_refine_ls_matrix_type     full
_refine_ls_R_factor_all     0.0459
_refine_ls_R_factor_gt     0.0395
_refine_ls_wR_factor_gt     0.0932
_refine_ls_wR_factor_ref     0.0957
_refine_ls_goodness_of_fit_ref     1.130
_refine_ls_restrained_S_all     1.128
_refine_ls_number_reflns     719
_refine_ls_number_parameters     100
_refine_ls_number_restraints     2
_refine_ls_hydrogen_treatment     constr
_refine_ls_weighting_scheme     calc
_refine_ls_weighting_details
                 'calc w=1/[\s^2^(Fo^2^)+(0.0560P)^2^] where P=(Fo^2^+2Fc^2^)/3'
_atom_sites_solution_hydrogens     geom
_atom_sites_solution_primary     direct
_atom_sites_solution_secondary     difmap
_refine_ls_shift/su_max     0.000
_refine_ls_shift/su_mean     0.000
_refine_diff_density_max     0.225
_refine_diff_density_min     -0.214
_refine_ls_extinction_method     none
_refine_ls_extinction_coef     ?
loop_
    _atom_type_symbol
    _atom_type_description
    _atom_type_scat_dispersion_real
    _atom_type_scat_dispersion_imag
    _atom_type_scat_source
    'C' 'C' 0.0033 0.0016
                         'International Tables Vol C Tables 4.2.6.8 and 6.1.1.4'
    'H' 'H' 0.0000 0.0000
                         'International Tables Vol C Tables 4.2.6.8 and 6.1.1.4'
    'N' 'N' 0.0061 0.0033
                         'International Tables Vol C Tables 4.2.6.8 and 6.1.1.4'
_computing_data_collection     'CrystalClear (Rigaku, 2005)'
_computing_cell_refinement     'CrystalClear (Rigaku, 2005)'
_computing_data_reduction     'CrystalClear (Rigaku, 2005)'
_computing_structure_solution     'SHELXTL (Sheldrick, 2008)'
_computing_structure_refinement     'SHELXTL (Sheldrick, 2008)'
_computing_molecular_graphics     'SHELXTL (Sheldrick, 2008)'
_computing_publication_material     'SHELXTL (Sheldrick, 2008)'
loop_
    _atom_site_type_symbol
    _atom_site_label
    _atom_site_fract_x
    _atom_site_fract_y
    _atom_site_fract_z
    _atom_site_U_iso_or_equiv
    _atom_site_adp_type
    _atom_site_calc_flag
    _atom_site_refinement_flags
    _atom_site_occupancy
    _atom_site_disorder_assembly
    _atom_site_disorder_group
    N N1 1.0961(4) 0.3035(4) 0.4442(2) 0.0382(6) Uani d . 1 . .
    H H1A 1.1462 0.3791 0.4937 0.046 Uiso calc R 1 . .
    N N2 0.7525(4) -0.0341(4) 0.1099(2) 0.0375(6) Uani d . 1 . .
    N N3 0.7094(4) -0.1968(3) 0.0653(2) 0.0443(7) Uani d . 1 . .
    N N4 0.7884(4) -0.3224(3) 0.1321(2) 0.0444(8) Uani d . 1 . .
    N N5 0.8864(3) -0.2457(4) 0.2218(2) 0.0395(7) Uani d . 1 . .
    C C1 0.9963(5) 0.3659(4) 0.3504(3) 0.0397(9) Uani d . 1 . .
    H H1 0.9805 0.4896 0.3394 0.048 Uiso calc R 1 . .
    C C2 0.9185(4) 0.2487(4) 0.2718(3) 0.0368(7) Uani d . 1 . .
    H H2 0.8496 0.2920 0.2062 0.044 Uiso calc R 1 . .
    C C3 0.9406(4) 0.0634(4) 0.2879(2) 0.0290(6) Uani d . 1 . .
    C C4 1.0442(4) 0.0050(4) 0.3861(2) 0.0372(8) Uani d . 1 . .
    H H4 1.0622 -0.1179 0.3996 0.045 Uiso calc R 1 . .
    C C5 1.1202(4) 0.1280(4) 0.4632(3) 0.0391(7) Uani d . 1 . .
    H H5 1.1896 0.0888 0.5298 0.047 Uiso calc R 1 . .
    C C6 0.8605(4) -0.0704(4) 0.2067(2) 0.0305(7) Uani d . 1 . .
loop_
    _atom_site_aniso_label
    _atom_site_aniso_U_11
    _atom_site_aniso_U_22
    _atom_site_aniso_U_33
    _atom_site_aniso_U_12
    _atom_site_aniso_U_13
    _atom_site_aniso_U_23
    N1 0.0486(14) 0.0342(16) 0.0299(14) -0.0035(13) -0.0037(10) -0.0059(13)
    N2 0.0465(15) 0.0288(12) 0.0353(13) 0.0003(11) -0.0040(10) 0.0010(11)
    N3 0.0595(17) 0.0348(13) 0.0359(13) -0.0060(15) -0.0060(11) -0.0082(14)
    N4 0.062(2) 0.0293(14) 0.0404(19) -0.0004(13) -0.0010(15) -0.0045(12)
    N5 0.0533(16) 0.0251(13) 0.0377(16) 0.0014(11) -0.0051(13) -0.0026(11)
    C1 0.0455(17) 0.029(2) 0.0431(16) 0.0041(15) 0.0005(13) 0.0020(15)
    C2 0.0422(17) 0.0311(16) 0.0346(16) 0.0031(13) -0.0059(12) 0.0052(13)
    C3 0.0355(14) 0.0240(15) 0.0264(13) 0.0001(12) -0.0007(11) -0.0009(11)
    C4 0.0514(19) 0.0257(18) 0.0319(15) 0.0008(12) -0.0060(12) -0.0004(13)
    C5 0.0512(18) 0.0331(16) 0.0304(14) 0.0035(14) -0.0069(13) -0.0014(13)
    C6 0.0369(16) 0.0263(15) 0.0272(14) 0.0002(12) -0.0016(11) 0.0014(13)
_geom_special_details
;
 All esds (except the esd in the dihedral angle between two l.s. planes)
 are estimated using the full covariance matrix.  The cell esds are taken
 into account individually in the estimation of esds in distances, angles
 and torsion angles; correlations between esds in cell parameters are only
 used when they are defined by crystal symmetry.  An approximate (isotropic)
 treatment of cell esds is used for estimating esds involving l.s. planes.
;
loop_
    _geom_bond_atom_site_label_1
    _geom_bond_atom_site_label_2
    _geom_bond_site_symmetry_2
    _geom_bond_distance
    _geom_bond_publ_flag
    N1 C5 . 1.325(4) ?
    N1 C1 . 1.334(5) ?
    N1 H1A . 0.8600 ?
    N2 C6 . 1.335(4) ?
    N2 N3 . 1.337(4) ?
    N3 N4 . 1.306(4) ?
    N4 N5 . 1.333(4) ?
    N5 C6 . 1.320(4) ?
    C1 C2 . 1.348(5) ?
    C1 H1 . 0.9300 ?
    C2 C3 . 1.391(4) ?
    C2 H2 . 0.9300 ?
    C3 C4 . 1.377(4) ?
    C3 C6 . 1.453(4) ?
    C4 C5 . 1.359(4) ?
    C4 H4 . 0.9300 ?
    C5 H5 . 0.9300 ?
loop_
    _geom_angle_atom_site_label_1
    _geom_angle_atom_site_label_2
    _geom_angle_atom_site_label_3
    _geom_angle_site_symmetry_1
    _geom_angle_site_symmetry_3
    _geom_angle
    _geom_angle_publ_flag
    C5 N1 C1 . . 121.8(3) ?
    C5 N1 H1A . . 119.1 ?
    C1 N1 H1A . . 119.1 ?
    C6 N2 N3 . . 104.1(3) ?
    N4 N3 N2 . . 109.6(3) ?
    N3 N4 N5 . . 109.4(2) ?
    C6 N5 N4 . . 104.9(2) ?
    N1 C1 C2 . . 119.6(3) ?
    N1 C1 H1 . . 120.2 ?
    C2 C1 H1 . . 120.2 ?
    C1 C2 C3 . . 120.5(3) ?
    C1 C2 H2 . . 119.7 ?
    C3 C2 H2 . . 119.7 ?
    C4 C3 C2 . . 117.8(3) ?
    C4 C3 C6 . . 118.8(2) ?
    C2 C3 C6 . . 123.4(2) ?
    C5 C4 C3 . . 119.6(3) ?
    C5 C4 H4 . . 120.2 ?
    C3 C4 H4 . . 120.2 ?
    N1 C5 C4 . . 120.5(3) ?
    N1 C5 H5 . . 119.7 ?
    C4 C5 H5 . . 119.7 ?
    N5 C6 N2 . . 111.8(3) ?
    N5 C6 C3 . . 122.8(2) ?
    N2 C6 C3 . . 125.4(3) ?
loop_
    _geom_hbond_atom_site_label_D
    _geom_hbond_atom_site_label_H
    _geom_hbond_atom_site_label_A
    _geom_hbond_site_symmetry_A
    _geom_hbond_distance_DH
    _geom_hbond_distance_HA
    _geom_hbond_distance_DA
    _geom_hbond_angle_DHA
    N1 H1A N2 4_555 0.86 1.89 2.745(4) 176
    N1 H1A N3 4_555 0.86 2.52 3.306(4) 152
    C1 H1 N5 1_565 0.93 2.46 3.308(4) 152
    C5 H5 N4 4_545 0.93 2.38 3.168(4) 142
data_global
_journal_date_recd_electronic     2010-11-17
_journal_date_accepted     2010-12-01
_journal_name_full     'Acta Crystallographica, Section E'
_journal_year     2011
_journal_volume     67
_journal_issue      1
_journal_page_first     o43
_journal_page_last     o43
_journal_paper_category     QO
_journal_coeditor_code     XU5093
_publ_contact_author_name     'Qian Xu'
_publ_contact_author_address
;
Ordered Matter Science Research Center,
College of Chemistry and Chemical Engineering,
Southeast University,
Nanjing 210096, People's Republic of China
;
_publ_contact_author_email     xqchem@yahoo.com.cn
_publ_contact_author_fax     '862552090626'
_publ_contact_author_phone     '862552090626'
_publ_section_title
;
5-(Pyridinium-4-yl)-1<i>H</i>-1,2,3,4-tetrazol-1-ide
;
loop_
    _publ_author_name
    _publ_author_address
    'Qian Xu'
;
Ordered Matter Science Research Center,
College of Chemistry and Chemical Engineering,
Southeast University,
Nanjing 210096,
People's Republic of China
;
    'Jie Xu'
;
Ordered Matter Science Research Center,
College of Chemistry and Chemical Engineering,
Southeast University,
Nanjing 210096,
People's Republic of China
;
