# Supplementary material for: 5-(Pyridinium-4-yl)-1H-1,2,3,4-tetra­zol-1-ide
Source: Acta Crystallogr Sect E Struct Rep Online. 2010 Dec 8;67(Pt 1):o43. doi: 10.1107/S1600536810050257 (PMC3050385; doi:10.1107/S1600536810050257)
Supplement: Supplementary file 2 [file e-67-00o43-Isup2.hkl]

# 
# h,k,l, Fc-squared, Fo-squared, sigma(Fo-squared) and status flag 
# 
data_I
_shelx_title ' 1                      R =  New: Cc' 
_shelx_refln_list_code          4 
_shelx_F_calc_maximum       90.52 
_exptl_crystal_F_000       304.00 
_reflns_d_resolution_high  0.7704 
 
loop_ 
 _symmetry_equiv_pos_as_xyz 
 'x, y, z' 
 'x, -y, z+1/2' 
 'x+1/2, y+1/2, z' 
 'x+1/2, -y+1/2, z+1/2' 
 
_cell_length_a     7.0508 
_cell_length_b     7.4007 
_cell_length_c    11.9260 
_cell_angle_alpha  90.000 
_cell_angle_beta   96.560 
_cell_angle_gamma  90.000 
 
_shelx_F_squared_multiplier     1.000 
 
loop_ 
 _refln_index_h 
 _refln_index_k 
 _refln_index_l 
 _refln_F_squared_calc 
 _refln_F_squared_meas 
 _refln_F_squared_sigma 
 _refln_observed_status 
   2   0   0      268.89      259.74      7.29 o 
   4   0   0       23.27       24.56      2.24 o 
   6   0   0      140.62      143.03      7.65 o 
   8   0   0       10.71       12.29      5.97 o 
   1   1   0     1892.85     1833.71      9.33 o 
   3   1   0       70.92       80.73      3.18 o 
   5   1   0      117.48      115.95      5.27 o 
   7   1   0       16.45       22.99      2.93 o 
   9   1   0       12.41       10.64      4.43 o 
   0   2   0      683.06      677.00     18.68 o 
   2   2   0      119.43      106.91      1.59 o 
   4   2   0      375.56      363.68      9.61 o 
   6   2   0       13.26       23.92      2.82 o 
   8   2   0        0.31        1.10      2.31 o 
   1   3   0     1513.15     1802.52     16.18 o 
   3   3   0      242.38      239.49      3.71 o 
   5   3   0      102.78       98.22      3.65 o 
   7   3   0       29.73       32.81      3.77 o 
   0   4   0      384.23      484.92     10.03 o 
   2   4   0      277.04      307.51      4.65 o 
   4   4   0       13.10       17.14      1.76 o 
   6   4   0      167.36      168.12      5.30 o 
   8   4   0       15.31       20.41      4.17 o 
   1   5   0      136.02      159.95      4.47 o 
   3   5   0      295.30      289.72      6.28 o 
   5   5   0        7.04        8.85      2.04 o 
   7   5   0       42.33       47.45      4.82 o 
   0   6   0        0.13        1.44      2.25 o 
   2   6   0      435.16      421.49      7.40 o 
   4   6   0      295.91      282.48      7.26 o 
   6   6   0       10.20       14.85      3.16 o 
   1   7   0      179.90      152.77      4.24 o 
   3   7   0      132.64      124.44      4.97 o 
   5   7   0        5.41        9.54      2.77 o 
   0   8   0        0.01        2.94      2.97 o 
   2   8   0      101.33       99.96      4.65 o 
   4   8   0        1.63        2.11      3.46 o 
   1   9   0        2.83        4.89      6.01 o 
   3   9   0       28.63       33.19      8.99 o 
  -9   1   1        0.89        0.93      2.65 o 
  -7   1   1       71.08       65.67      4.25 o 
  -5   1   1       39.39       32.40      2.49 o 
  -3   1   1     2227.37     2188.42     22.22 o 
  -1   1   1       16.08       11.67      0.82 o 
   1   1   1     8193.08     7898.59     34.43 o 
   3   1   1      242.28      225.00      5.36 o 
   5   1   1      306.21      294.55      6.91 o 
   7   1   1        4.81        5.86      2.12 o 
  -8   2   1       33.07       34.31      4.25 o 
  -6   2   1       42.75       44.71      3.73 o 
  -4   2   1      124.29      126.06      2.93 o 
  -2   2   1      205.33      194.55      2.33 o 
   0   2   1      349.45      329.81      5.61 o 
   2   2   1      408.70      414.17      8.81 o 
   4   2   1      157.75      145.41      7.74 o 
   6   2   1      130.68      132.76      5.27 o 
   8   2   1       26.07       24.25      3.81 o 
  -7   3   1        9.75       13.51      2.69 o 
  -5   3   1       66.96       64.11      2.53 o 
  -3   3   1       68.70       74.50      2.31 o 
  -1   3   1      187.62      199.16      3.64 o 
   1   3   1       82.38      101.33      1.82 o 
   3   3   1      176.32      181.68      4.15 o 
   5   3   1       22.29       24.44      2.20 o 
   7   3   1        0.99        1.53      2.01 o 
  -8   4   1       21.41       24.20      4.02 o 
  -6   4   1       60.37       63.81      3.29 o 
  -4   4   1      205.43      204.92      4.96 o 
  -2   4   1      302.47      320.36      6.04 o 
   0   4   1      444.57      524.63      6.89 o 
   2   4   1      472.71      530.23     10.00 o 
   4   4   1      230.79      230.43      4.62 o 
   6   4   1       57.11       53.85      4.00 o 
   8   4   1       13.55       13.75      3.83 o 
  -7   5   1       23.56       21.32      3.83 o 
  -5   5   1       23.63       31.09      2.22 o 
  -3   5   1       16.82       18.52      1.49 o 
  -1   5   1      150.55      166.52      4.41 o 
   1   5   1       32.13       34.70      1.66 o 
   3   5   1       89.49       93.00      3.00 o 
   5   5   1       67.73       63.32      4.03 o 
   7   5   1      153.65      148.75      7.97 o 
  -6   6   1       60.79       59.56      3.95 o 
  -4   6   1      158.04      146.08      4.66 o 
  -2   6   1       14.85       17.08      1.73 o 
   0   6   1       22.64       21.64      1.69 o 
   2   6   1      330.81      318.06      6.31 o 
   4   6   1      168.73      160.08      4.80 o 
   6   6   1       11.14       13.37      3.25 o 
  -5   7   1       35.42       32.83      5.47 o 
  -3   7   1       86.51       85.79      5.79 o 
  -1   7   1       95.35       91.74      3.34 o 
   1   7   1      129.49      136.33      4.71 o 
   3   7   1       98.42       90.11      3.84 o 
   5   7   1       16.85       17.78      3.46 o 
  -4   8   1        6.70        5.67      2.84 o 
  -2   8   1        5.53        6.29      2.62 o 
   0   8   1        4.04        5.39      2.05 o 
   2   8   1        9.88       11.62      2.81 o 
   4   8   1       18.93       14.54      4.14 o 
  -3   9   1        0.57        3.47      3.26 o 
  -1   9   1       16.40       21.34      4.34 o 
   1   9   1        1.99        0.86      5.06 o 
   3   9   1        4.66        5.35      4.13 o 
  -8   0   2       29.53       26.91      6.39 o 
  -6   0   2       18.83       18.07      4.10 o 
  -4   0   2       59.95       70.63      4.36 o 
   0   0   2      527.67      544.61      7.52 o 
   2   0   2       38.81       32.30      1.85 o 
   4   0   2      536.20      540.54     15.97 o 
   6   0   2       55.17       59.19      5.45 o 
   8   0   2        2.10        3.14      3.35 o 
  -9   1   2        2.82        3.62      3.01 o 
  -7   1   2       32.30       38.35      3.89 o 
  -5   1   2        9.81       10.66      1.10 o 
  -3   1   2      405.72      417.95      4.71 o 
  -1   1   2     2051.70     1976.69      7.71 o 
   1   1   2      187.50      192.66      3.07 o 
   3   1   2      343.21      367.59      3.00 o 
   5   1   2       72.89       66.51      3.12 o 
   7   1   2       42.78       39.00      3.86 o 
  -8   2   2        2.77        0.93      3.06 o 
  -6   2   2       78.56       74.87      3.94 o 
  -4   2   2       18.44       18.25      1.09 o 
  -2   2   2      329.65      311.91      3.27 o 
   0   2   2      236.70      207.97      2.79 o 
   2   2   2     1074.58     1170.30     11.10 o 
   4   2   2       56.88       50.36      1.29 o 
   6   2   2        1.05        0.07      1.77 o 
   8   2   2      103.33      112.79      9.54 o 
  -7   3   2       17.36       21.00      3.67 o 
  -5   3   2       61.32       56.06      3.03 o 
  -3   3   2      610.43      626.90      7.08 o 
  -1   3   2     1261.83     1297.64     14.69 o 
   1   3   2      452.28      487.79      7.22 o 
   3   3   2      385.83      398.12      7.57 o 
   5   3   2      140.47      142.24      5.07 o 
   7   3   2       19.79       19.81      3.40 o 
  -8   4   2       44.47       47.69      5.16 o 
  -6   4   2        4.84        6.09      2.62 o 
  -4   4   2       70.50       65.28      2.21 o 
  -2   4   2      227.03      238.60      4.39 o 
   0   4   2      442.72      520.69      6.45 o 
   2   4   2       19.08       17.44      1.26 o 
   4   4   2      433.49      428.12      7.08 o 
   6   4   2       43.14       42.60      3.89 o 
   8   4   2        5.32        4.78      3.15 o 
  -7   5   2        2.67        3.66      2.48 o 
  -5   5   2      112.64      108.29      3.60 o 
  -3   5   2       74.91       72.43      2.39 o 
  -1   5   2      108.34      115.55      2.76 o 
   1   5   2      432.99      426.24     12.90 o 
   3   5   2       15.23       14.38      1.66 o 
   5   5   2      148.31      147.10      5.26 o 
   7   5   2       19.45       22.82      4.28 o 
  -6   6   2       98.33       91.14      6.80 o 
  -4   6   2      224.28      216.22      5.35 o 
  -2   6   2        1.08        1.50      1.31 o 
   0   6   2      483.76      491.33      8.94 o 
   2   6   2      564.66      556.61      9.38 o 
   4   6   2       21.20       23.82      2.33 o 
   6   6   2        1.88        3.30      2.70 o 
  -5   7   2       69.68       64.45      5.33 o 
  -3   7   2      122.57      114.22      5.68 o 
  -1   7   2      155.78      144.09      5.05 o 
   1   7   2      159.24      152.63      5.17 o 
   3   7   2       11.09       11.13      2.14 o 
   5   7   2       19.70       20.40      3.29 o 
  -4   8   2       46.71       52.09      5.27 o 
  -2   8   2        0.35        0.43      2.27 o 
   0   8   2      123.56      137.96      6.96 o 
   2   8   2        5.09        5.54      2.15 o 
   4   8   2       15.01       25.21      4.64 o 
  -3   9   2        3.13        6.53      3.85 o 
  -1   9   2        1.86        5.21      3.94 o 
   1   9   2       39.56       42.55      6.54 o 
  -9   1   3       13.77       16.39      4.76 o 
  -7   1   3        5.55        8.44      2.45 o 
  -5   1   3      325.68      335.21      9.85 o 
  -3   1   3       12.04       13.81      0.82 o 
  -1   1   3     6789.79     6494.76     30.26 o 
   1   1   3      637.63      597.42      6.98 o 
   3   1   3      979.91      947.39      7.46 o 
   5   1   3       21.58       20.99      2.48 o 
   7   1   3       58.96       61.44      4.51 o 
  -8   2   3       10.84       16.03      3.42 o 
  -6   2   3       22.86       20.54      2.76 o 
  -4   2   3       50.04       45.02      1.54 o 
  -2   2   3      140.55      129.89      1.81 o 
   0   2   3      418.69      392.11      5.44 o 
   2   2   3      392.60      441.58      6.27 o 
   4   2   3      413.44      415.97      7.84 o 
   6   2   3       74.70       70.42      3.98 o 
   8   2   3       12.00       15.60      3.54 o 
  -7   3   3       21.59       24.18      3.28 o 
  -5   3   3       35.17       32.27      1.78 o 
  -3   3   3       61.54       57.56      1.85 o 
  -1   3   3       38.38       42.44      1.91 o 
   1   3   3      239.55      291.98      5.24 o 
   3   3   3       61.94       66.73      1.93 o 
   5   3   3        0.49        1.26      1.11 o 
   7   3   3       11.42       14.13      3.00 o 
  -8   4   3       12.87       11.59      5.00 o 
  -6   4   3       61.42       54.06      3.15 o 
  -4   4   3      103.88       97.74      2.78 o 
  -2   4   3      261.05      242.68      4.27 o 
   0   4   3      513.14      534.62     11.79 o 
   2   4   3      523.61      550.15      8.16 o 
   4   4   3      124.97      108.70      4.93 o 
   6   4   3       46.27       42.33      4.61 o 
  -7   5   3        4.98        2.29      8.88 o 
  -5   5   3        7.39        7.25      1.54 o 
  -3   5   3       67.75       65.54      3.31 o 
  -1   5   3       37.50       37.78      1.81 o 
   1   5   3      204.51      202.17      7.00 o 
   3   5   3      143.80      132.63      4.62 o 
   5   5   3      425.15      418.04     11.26 o 
   7   5   3       25.42       35.77      7.19 o 
  -6   6   3       51.28       49.72      9.02 o 
  -4   6   3        6.92        4.56      2.22 o 
  -2   6   3       17.18       15.37      1.65 o 
   0   6   3      401.13      404.56      9.12 o 
   2   6   3      279.32      269.81      7.61 o 
   4   6   3       26.09       27.89      2.67 o 
   6   6   3       22.33       27.76      6.72 o 
  -5   7   3       33.04       32.71      4.31 o 
  -3   7   3       56.06       57.70      5.04 o 
  -1   7   3       98.00       94.48      5.02 o 
   1   7   3      152.56      143.32      7.40 o 
   3   7   3       50.62       48.29      3.98 o 
   5   7   3       11.96       19.38      3.65 o 
  -4   8   3        4.40        4.67      3.02 o 
  -2   8   3        1.80        0.01      1.82 o 
   0   8   3        8.99       18.14      3.59 o 
   2   8   3       29.70       32.67      4.56 o 
   4   8   3        5.97        2.24      2.77 o 
  -1   9   3        3.86       12.09      5.35 o 
   1   9   3       11.63       17.37      4.10 o 
  -8   0   4        9.05        7.87      3.88 o 
  -6   0   4       23.94       20.30      2.34 o 
  -4   0   4     6611.36     6772.64     77.41 o 
  -2   0   4      225.06      231.99      6.50 o 
   0   0   4      142.69      133.60      3.68 o 
   2   0   4     1154.80     1306.25     16.49 o 
   4   0   4      205.03      210.57      7.30 o 
   6   0   4        7.47       13.98      4.78 o 
   8   0   4       52.01       61.10     12.02 o 
  -9   1   4        7.34        7.62      3.83 o 
  -7   1   4        0.77        0.33      1.70 o 
  -5   1   4       69.21       73.76      2.42 o 
  -3   1   4      630.59      685.64      7.52 o 
  -1   1   4      102.05      105.65      3.18 o 
   1   1   4      445.84      512.96      6.86 o 
   3   1   4      198.44      210.60      4.40 o 
   5   1   4      113.27      115.58      7.65 o 
   7   1   4      146.99      145.90      6.51 o 
  -8   2   4       12.62        9.43      3.14 o 
  -6   2   4        2.01        0.42      0.92 o 
  -4   2   4       49.71       47.03      1.72 o 
  -2   2   4      106.86       93.23      2.16 o 
   0   2   4      999.20     1104.74     10.86 o 
   2   2   4      151.28      149.26      3.33 o 
   4   2   4       24.62       26.16      1.47 o 
   6   2   4      310.68      309.86      9.44 o 
   8   2   4        7.55        8.75      3.21 o 
  -7   3   4       11.34       15.49      2.96 o 
  -5   3   4      154.93      154.64      7.53 o 
  -3   3   4      404.00      392.19      6.53 o 
  -1   3   4      272.25      261.04      4.79 o 
   1   3   4      655.24      732.85      8.16 o 
   3   3   4      396.47      389.49      6.63 o 
   5   3   4       60.99       59.19      3.87 o 
   7   3   4        9.78        6.75      2.88 o 
  -8   4   4        1.24       -2.26      4.47 o 
  -6   4   4       10.59       12.93      2.23 o 
  -4   4   4       60.93       62.25      3.19 o 
  -2   4   4      252.87      256.20      5.87 o 
   0   4   4       10.76        9.71      0.90 o 
   2   4   4      657.34      671.93      8.76 o 
   4   4   4       77.38       71.69      2.71 o 
   6   4   4       21.58       25.79      3.53 o 
  -7   5   4       29.07       35.33      6.88 o 
  -5   5   4       25.07       23.42      2.34 o 
  -3   5   4       37.99       37.42      2.95 o 
  -1   5   4      295.25      268.98      6.37 o 
   1   5   4       28.51       25.51      3.28 o 
   3   5   4      326.07      329.92      6.64 o 
   5   5   4       64.21       60.05      3.92 o 
   7   5   4        5.64        8.59      3.51 o 
  -6   6   4       77.01       77.55      7.34 o 
  -4   6   4        2.48        4.78      3.48 o 
  -2   6   4      292.01      276.95      7.85 o 
   0   6   4      591.23      596.52     12.59 o 
   2   6   4       26.69       28.91      3.25 o 
   4   6   4        7.83       10.54      2.07 o 
   6   6   4        8.52       11.85      5.93 o 
  -5   7   4       54.45       58.74      5.35 o 
  -3   7   4       80.47       75.54      4.81 o 
  -1   7   4      116.62      115.29      5.58 o 
   1   7   4       13.89       16.34      2.87 o 
   3   7   4       39.02       42.09      4.04 o 
   5   7   4       13.69       13.07      8.43 o 
  -4   8   4        0.65        3.87      2.80 o 
  -2   8   4       84.58       94.03      5.75 o 
   0   8   4        6.22        5.54      4.19 o 
   2   8   4       29.88       31.52      3.76 o 
   4   8   4       76.86       88.32      9.19 o 
  -1   9   4       35.16       35.39      4.76 o 
   1   9   4       10.31        5.46      3.19 o 
  -7   1   5       44.60       50.10      4.17 o 
  -5   1   5        9.07        9.68      1.30 o 
  -3   1   5     1762.81     1778.59     16.66 o 
  -1   1   5      416.13      378.33      3.72 o 
   1   1   5     1376.88     1441.93     11.80 o 
   3   1   5       59.63       65.09      1.89 o 
   5   1   5      172.92      172.58      5.76 o 
   7   1   5      104.47      105.39      6.17 o 
  -8   2   5        3.06        3.07      2.60 o 
  -6   2   5       11.93       12.23      1.55 o 
  -4   2   5       27.79       24.32      1.45 o 
  -2   2   5      116.41      101.00      3.21 o 
   0   2   5      365.71      401.31      6.88 o 
   2   2   5      779.79      886.35      8.99 o 
   4   2   5      159.59      153.43      3.00 o 
   6   2   5       36.96       40.43      3.70 o 
   8   2   5       15.93       16.88      3.74 o 
  -7   3   5       13.36       10.71      2.77 o 
  -5   3   5       12.97       13.02      1.46 o 
  -3   3   5       12.64       12.21      0.90 o 
  -1   3   5      118.76      125.22      4.99 o 
   1   3   5       91.63      102.09      2.24 o 
   3   3   5        6.30        5.57      0.97 o 
   5   3   5       28.63       25.71      3.57 o 
   7   3   5       53.79       57.80      6.25 o 
  -8   4   5       14.26       14.94      5.85 o 
  -6   4   5       26.86       24.24      2.39 o 
  -4   4   5       85.42       80.09      3.01 o 
  -2   4   5      244.99      269.62      7.40 o 
   0   4   5      511.66      544.77     11.69 o 
   2   4   5      183.79      168.19      7.62 o 
   4   4   5      114.86      105.16      3.95 o 
   6   4   5       49.71       54.97      4.79 o 
  -7   5   5        2.64       -1.46      4.29 o 
  -5   5   5       17.76       22.44      2.96 o 
  -3   5   5       24.82       19.17      2.39 o 
  -1   5   5      226.59      236.06      6.26 o 
   1   5   5      190.27      175.96      7.36 o 
   3   5   5      758.79      764.99     12.12 o 
   5   5   5       61.17       57.56      4.83 o 
  -6   6   5        3.13       -1.81      2.25 o 
  -4   6   5        6.90        5.14      2.36 o 
  -2   6   5      268.89      250.04      7.56 o 
   0   6   5      243.93      226.96      7.04 o 
   2   6   5       37.61       44.32      3.42 o 
   4   6   5       51.65       48.94      3.38 o 
   6   6   5        5.65        6.21      3.60 o 
  -5   7   5       20.96       21.44      3.90 o 
  -3   7   5       38.48       36.56      3.78 o 
  -1   7   5      122.98      113.58      6.66 o 
   1   7   5       79.93       80.95      4.97 o 
   3   7   5       25.92       32.91      3.70 o 
   5   7   5       14.50       11.87      5.21 o 
  -4   8   5        0.63       -0.59      2.30 o 
  -2   8   5        4.89        5.24      2.59 o 
   0   8   5       28.02       36.87      4.21 o 
   2   8   5       10.42       14.76      3.65 o 
  -1   9   5       13.16       18.52      4.24 o 
  -8   0   6        9.53        8.89      4.25 o 
  -6   0   6     1072.73     1155.52     25.17 o 
  -4   0   6       65.38       68.17      3.30 o 
  -2   0   6      111.92      107.49      5.34 o 
   0   0   6      867.22      914.20     12.00 o 
   2   0   6      394.43      408.42      7.33 o 
   4   0   6       16.05       16.25      1.39 o 
   6   0   6      179.94      170.58      9.37 o 
  -7   1   6       15.14       12.29      2.58 o 
  -5   1   6      158.60      159.33      4.59 o 
  -3   1   6       22.34       20.63      1.20 o 
  -1   1   6      166.02      171.08      3.29 o 
   1   1   6      214.49      235.96      3.37 o 
   3   1   6      200.21      204.73      6.68 o 
   5   1   6      351.16      342.52      8.88 o 
   7   1   6        7.07        8.35      3.01 o 
  -8   2   6        0.11        0.34      2.59 o 
  -6   2   6        2.80        4.87      1.90 o 
  -4   2   6       27.84       28.87      1.67 o 
  -2   2   6      290.18      284.72      5.70 o 
   0   2   6      145.95      135.16      2.55 o 
   2   2   6       97.49       99.76      2.21 o 
   4   2   6      610.30      548.27     13.06 o 
   6   2   6       16.28       21.16      3.21 o 
  -7   3   6       33.72       31.96      3.37 o 
  -5   3   6       95.38       88.63      5.00 o 
  -3   3   6       68.35       66.46      4.07 o 
  -1   3   6      399.24      387.91      7.06 o 
   1   3   6      502.60      513.91      6.95 o 
   3   3   6      127.12      123.78      3.75 o 
   5   3   6       32.01       37.10      5.89 o 
   7   3   6       11.05       10.41      3.29 o 
  -6   4   6       10.65       16.94      2.83 o 
  -4   4   6       77.00       69.44      5.45 o 
  -2   4   6        2.83        2.08      1.34 o 
   0   4   6      458.24      463.69     10.93 o 
   2   4   6       87.13       85.64      3.83 o 
   4   4   6       56.39       49.95      2.32 o 
   6   4   6        0.70       -0.80      2.11 o 
  -7   5   6        6.89       10.33      8.21 o 
  -5   5   6        7.60        5.73      2.27 o 
  -3   5   6      108.91      110.45      7.49 o 
  -1   5   6       35.73       29.99      2.72 o 
   1   5   6      387.48      391.45      9.49 o 
   3   5   6      125.58      114.10      4.37 o 
   5   5   6       11.38        9.58      2.54 o 
  -6   6   6        2.42        1.27      2.30 o 
  -4   6   6      110.97      105.66      6.09 o 
  -2   6   6      335.61      322.48      9.45 o 
   0   6   6       17.52       17.53      2.39 o 
   2   6   6       17.37       21.08      2.98 o 
   4   6   6       22.11       25.08      2.84 o 
  -5   7   6       27.69       28.85      3.91 o 
  -3   7   6       55.50       46.22      5.66 o 
  -1   7   6       10.05       10.37      2.66 o 
   1   7   6       45.05       45.56      4.12 o 
   3   7   6       25.28       30.40      3.93 o 
  -4   8   6       34.56       31.92      4.85 o 
  -2   8   6        3.52        3.12      2.39 o 
   0   8   6       35.53       43.50      4.74 o 
   2   8   6       93.13      116.92      6.84 o 
  -7   1   7        4.93        3.02      1.60 o 
  -5   1   7      344.35      364.82      7.46 o 
  -3   1   7      107.57       95.81      4.32 o 
  -1   1   7      664.54      650.74      8.23 o 
   1   1   7       76.94       86.67      2.04 o 
   3   1   7      319.64      327.52      5.35 o 
   5   1   7      271.80      276.41      8.45 o 
   7   1   7        5.20        7.13      3.23 o 
  -8   2   7        2.61        6.02      3.92 o 
  -6   2   7        4.61        3.34      1.51 o 
  -4   2   7       18.11       22.37      1.65 o 
  -2   2   7      143.65      138.03      6.12 o 
   0   2   7      616.80      664.35      6.93 o 
   2   2   7      206.38      211.00      3.75 o 
   4   2   7       73.57       59.61      3.48 o 
   6   2   7       41.70       41.73      3.99 o 
  -7   3   7        2.52        4.25      2.68 o 
  -5   3   7        5.63        5.82      1.67 o 
  -3   3   7       34.12       31.45      1.83 o 
  -1   3   7       47.75       51.17      2.57 o 
   1   3   7       14.58       12.66      1.49 o 
   3   3   7       40.25       37.48      2.38 o 
   5   3   7      129.92      115.73      5.97 o 
   7   3   7       11.85       11.76      3.64 o 
  -6   4   7       21.96       22.44      3.39 o 
  -4   4   7       76.79       77.28      3.98 o 
  -2   4   7      226.06      222.42      5.96 o 
   0   4   7      136.81      123.79      4.35 o 
   2   4   7      173.41      163.43      4.50 o 
   4   4   7      115.44      108.55      5.90 o 
   6   4   7       29.32       31.83      3.95 o 
  -7   5   7        3.09        6.14      6.08 o 
  -5   5   7       11.23       14.02      3.23 o 
  -3   5   7      138.54      146.42      6.10 o 
  -1   5   7      144.76      136.52      5.89 o 
   1   5   7      780.06      756.50     15.79 o 
   3   5   7       97.67       91.58      4.76 o 
   5   5   7        1.18       -2.66      2.66 o 
  -6   6   7        1.79        3.27      2.85 o 
  -4   6   7      112.58      110.85      6.93 o 
  -2   6   7      114.09      115.55      5.73 o 
   0   6   7       30.26       33.74      3.36 o 
   2   6   7       75.61       64.12      4.38 o 
   4   6   7        9.75        9.80      3.69 o 
  -5   7   7        8.96       10.68      4.02 o 
  -3   7   7       54.86       54.28      4.49 o 
  -1   7   7       66.45       59.12      4.71 o 
   1   7   7       34.67       39.11      4.17 o 
   3   7   7       21.20       33.39      5.58 o 
  -2   8   7       15.94       23.49      3.96 o 
   0   8   7       11.08       12.88      3.19 o 
   2   8   7        3.93        5.88      3.13 o 
  -8   0   8      171.60      178.50     24.81 o 
  -6   0   8       22.45       20.55      3.30 o 
  -4   0   8       34.48       35.45      4.38 o 
  -2   0   8      267.76      258.03      5.91 o 
   0   0   8      295.86      293.76      6.41 o 
   2   0   8       15.13       13.99      1.81 o 
   4   0   8      414.28      369.79     21.71 o 
   6   0   8       24.89       30.84      5.14 o 
  -7   1   8       40.04       44.44      3.30 o 
  -5   1   8        6.70        9.77      2.17 o 
  -3   1   8       31.85       33.46      3.69 o 
  -1   1   8       80.30       77.19      2.39 o 
   1   1   8      178.35      187.74      3.55 o 
   3   1   8      535.27      523.83      9.95 o 
   5   1   8       16.00       21.23      3.08 o 
   7   1   8        1.84        2.65      2.69 o 
  -8   2   8        0.06        4.17      5.19 o 
  -6   2   8        8.60       11.49      2.40 o 
  -4   2   8       47.68       44.91      2.63 o 
  -2   2   8       57.71       58.67      3.09 o 
   0   2   8      115.62      112.59      2.36 o 
   2   2   8      662.75      635.72     10.74 o 
   4   2   8       25.83       23.38      2.13 o 
   6   2   8       28.52       33.15      4.31 o 
  -7   3   8       20.02       19.57      4.48 o 
  -5   3   8       12.08       15.14      2.09 o 
  -3   3   8      124.20      133.86      7.71 o 
  -1   3   8      265.04      252.30      6.50 o 
   1   3   8      135.32      126.71      7.34 o 
   3   3   8       62.69       57.62      2.37 o 
   5   3   8       29.24       29.10      3.37 o 
  -6   4   8       17.07       15.15      3.20 o 
  -4   4   8        0.96        0.81      1.57 o 
  -2   4   8      155.02      155.18      6.61 o 
   0   4   8       59.72       67.00      3.37 o 
   2   4   8       85.78       76.88      4.49 o 
   4   4   8        1.31        2.39      2.34 o 
   6   4   8       11.62       21.69      5.04 o 
  -5   5   8       27.98       30.08      4.05 o 
  -3   5   8       26.61       34.99      3.31 o 
  -1   5   8      240.54      233.62      8.81 o 
   1   5   8      131.37      126.42      5.12 o 
   3   5   8       14.62       21.05      2.76 o 
   5   5   8       30.39       31.73      5.78 o 
  -4   6   8      118.22      112.75      6.35 o 
  -2   6   8        5.70        5.14      2.29 o 
   0   6   8       21.29       21.39      3.10 o 
   2   6   8       37.68       37.27      3.80 o 
   4   6   8       10.43       20.47      4.22 o 
  -3   7   8        4.33        6.14      3.27 o 
  -1   7   8       29.47       30.15      3.55 o 
   1   7   8       30.52       28.25      3.78 o 
   3   7   8        7.38        4.26      2.62 o 
  -2   8   8       24.99       25.52      4.19 o 
   0   8   8       69.19       91.21      9.73 o 
  -7   1   9       61.94       66.50      6.14 o 
  -5   1   9       21.16       24.19      2.70 o 
  -3   1   9      180.55      173.13      8.51 o 
  -1   1   9       45.90       43.19      2.74 o 
   1   1   9      314.37      335.40      5.60 o 
   3   1   9      408.26      414.58      9.07 o 
   5   1   9       16.10       23.34      3.20 o 
  -6   2   9        3.51        4.26      2.29 o 
  -4   2   9       46.88       44.34      2.64 o 
  -2   2   9      244.46      239.53      5.70 o 
   0   2   9      136.51      134.48      3.97 o 
   2   2   9       83.83       76.01      2.66 o 
   4   2   9       67.63       61.85      3.74 o 
   6   2   9        3.69        3.61      2.57 o 
  -7   3   9        2.05        5.25      3.25 o 
  -5   3   9       10.68       13.07      2.60 o 
  -3   3   9       10.04       14.77      2.43 o 
  -1   3   9        9.28       14.40      1.93 o 
   1   3   9       29.61       26.97      4.00 o 
   3   3   9      179.75      159.17      4.07 o 
   5   3   9       25.12       28.33      4.48 o 
  -6   4   9       19.87       21.07      3.59 o 
  -4   4   9       65.01       65.96     10.01 o 
  -2   4   9       53.96       53.07      3.52 o 
   0   4   9      140.23      137.61      6.97 o 
   2   4   9      154.34      160.61      5.81 o 
   4   4   9       54.16       69.98      8.30 o 
  -5   5   9       56.43       57.30      4.86 o 
  -3   5   9       71.81       70.14      4.52 o 
  -1   5   9      456.94      419.35     11.50 o 
   1   5   9       95.67       88.57      4.73 o 
   3   5   9        0.23        0.23      1.43 o 
   5   5   9       12.93       11.71      9.80 o 
  -4   6   9       32.43       36.80      5.88 o 
  -2   6   9       14.35       21.63      3.54 o 
   0   6   9       66.55       64.41      7.42 o 
   2   6   9       10.20       11.24      2.84 o 
   4   6   9       14.04       13.97      7.22 o 
  -3   7   9       30.90       31.35      5.07 o 
  -1   7   9       27.50       30.74      4.17 o 
   1   7   9       18.24       20.05      3.80 o 
  -6   0  10        7.06        9.19      5.69 o 
  -4   0  10       57.38       64.73      4.19 o 
  -2   0  10      102.92       97.52      5.25 o 
   0   0  10        6.94        6.59      1.73 o 
   2   0  10      554.66      581.63     24.11 o 
   4   0  10       47.79       39.61      4.66 o 
   6   0  10       36.60       34.66      6.65 o 
  -7   1  10        2.80        2.78      2.79 o 
  -5   1  10        5.57        4.47      1.78 o 
  -3   1  10       14.33       14.63      1.80 o 
  -1   1  10       81.44       77.56      2.52 o 
   1   1  10      463.94      470.89      8.49 o 
   3   1  10       22.29       21.38      1.87 o 
   5   1  10        6.29        8.25      2.87 o 
  -6   2  10        5.78        5.59      2.56 o 
  -4   2  10       15.28       19.99      2.38 o 
  -2   2  10       56.60       55.10      2.64 o 
   0   2  10      371.67      343.46      5.73 o 
   2   2  10       25.80       23.86      1.87 o 
   4   2  10       62.54       63.54      4.97 o 
   6   2  10       13.41       17.33      3.89 o 
  -7   3  10        1.77        8.15      7.44 o 
  -5   3  10       27.45       26.80      3.56 o 
  -3   3  10       75.49       80.01      4.35 o 
  -1   3  10       70.44       78.36      3.90 o 
   1   3  10       64.91       68.69      3.91 o 
   3   3  10       48.62       47.06      2.53 o 
   5   3  10       12.46       19.05      4.16 o 
  -6   4  10        0.38        0.82      2.33 o 
  -4   4  10       31.86       33.63      3.90 o 
  -2   4  10       27.84       26.71      2.87 o 
   0   4  10       71.46       68.65      4.10 o 
   2   4  10        2.52        3.14      2.73 o 
   4   4  10       14.56       22.82      7.80 o 
  -5   5  10       11.94       16.85      3.65 o 
  -3   5  10       89.32       84.45      5.68 o 
  -1   5  10       73.87       75.44      4.53 o 
   1   5  10       11.60       13.69      3.01 o 
   3   5  10       35.94       39.83      3.98 o 
  -4   6  10        1.01        2.21      2.79 o 
  -2   6  10       15.53       20.18      3.92 o 
   0   6  10       38.65       38.52      4.15 o 
   2   6  10       11.30       19.47      3.34 o 
  -1   7  10       23.26       29.45      7.16 o 
   1   7  10        4.77        2.82      2.51 o 
  -7   1  11        3.78        9.48      3.82 o 
  -5   1  11       40.99       41.01      3.42 o 
  -3   1  11       17.26       20.68      2.16 o 
  -1   1  11      172.00      172.55      6.42 o 
   1   1  11      322.80      322.69      6.37 o 
   3   1  11       28.55       29.69      2.27 o 
   5   1  11       23.30       32.24      4.33 o 
  -6   2  11       14.37       14.83      3.36 o 
  -4   2  11       70.93       69.84      5.25 o 
  -2   2  11       53.67       52.52      3.56 o 
   0   2  11       51.78       47.50      2.63 o 
   2   2  11       65.28       62.28      2.86 o 
   4   2  11        6.40        8.39      2.60 o 
  -5   3  11        1.07        3.08      3.39 o 
  -3   3  11        1.95        1.40      1.81 o 
  -1   3  11       14.14       14.84      2.42 o 
   1   3  11      133.80      117.09      5.22 o 
   3   3  11       33.59       35.79      3.24 o 
  -4   4  11       15.49       13.97      3.07 o 
  -2   4  11       66.11       64.75      4.38 o 
   0   4  11      115.03      115.45      5.77 o 
   2   4  11       59.99       56.22      5.48 o 
   4   4  11        9.21        8.74      4.86 o 
  -5   5  11       25.49       26.87      4.58 o 
  -3   5  11      170.20      175.55      8.13 o 
  -1   5  11       57.73       59.67      4.35 o 
   1   5  11        0.34        3.01      2.40 o 
   3   5  11       14.40       17.74      6.44 o 
  -2   6  11       36.70       40.24      4.69 o 
   0   6  11        6.17        8.86      4.60 o 
   2   6  11       15.32       24.91      4.27 o 
  -6   0  12       10.43        6.67      3.87 o 
  -4   0  12       22.67       27.25      4.49 o 
  -2   0  12        4.75        8.60      2.68 o 
   0   0  12      421.16      406.16     11.07 o 
   2   0  12       58.89       60.66      4.96 o 
   4   0  12       48.71       58.40      6.82 o 
  -5   1  12        1.59        1.78      2.17 o 
  -3   1  12       25.75       26.42      2.54 o 
  -1   1  12      241.59      231.49      7.93 o 
   1   1  12       18.96       20.98      2.08 o 
   3   1  12       10.45       13.96      2.34 o 
  -6   2  12        3.12       -1.05      2.81 o 
  -4   2  12       16.22       20.34      3.27 o 
  -2   2  12      126.56      119.61      5.25 o 
   0   2  12       16.23       19.42      2.84 o 
   2   2  12       68.76       72.15      4.33 o 
   4   2  12       16.81       23.43      5.55 o 
  -5   3  12       14.53       15.52      3.50 o 
  -3   3  12       21.70       22.95      3.52 o 
  -1   3  12       37.12       36.74      3.86 o 
   1   3  12       47.94       53.54      3.97 o 
   3   3  12       18.47       25.18      3.94 o 
  -4   4  12        9.09        7.07      2.81 o 
  -2   4  12       34.40       42.47      4.09 o 
   0   4  12        2.82        1.32      1.92 o 
   2   4  12       10.87       23.20      4.42 o 
  -3   5  12       24.82       19.52      3.85 o 
  -1   5  12        6.01        8.35      3.62 o 
   1   5  12       28.33       34.07      5.68 o 
   0   6  12        8.52        8.25      3.43 o 
  -5   1  13        5.04        3.19      2.95 o 
  -3   1  13       61.97       55.62      6.40 o 
  -1   1  13      143.27      128.22      4.76 o 
   1   1  13       26.36       26.19      2.72 o 
   3   1  13       22.27       21.48      5.00 o 
  -4   2  13       15.53       14.99      3.00 o 
  -2   2  13       18.88       23.57      3.85 o 
   0   2  13       38.16       54.75      8.92 o 
   2   2  13        5.55        5.25      2.39 o 
  -3   3  13        5.86        8.89      2.89 o 
  -1   3  13       55.94       49.51      4.14 o 
   1   3  13       27.18       31.42      4.29 o 
   3   3  13       41.35       59.03      7.68 o 
  -4   4  13       20.96       21.98      6.29 o 
  -2   4  13       51.96       57.63      4.60 o 
   0   4  13       39.65       42.33      4.46 o 
   2   4  13       10.03       14.29      4.22 o 
  -1   5  13        0.78        9.77      3.21 o 
  -4   0  14        3.20        5.38      4.63 o 
  -2   0  14      201.37      184.16     14.41 o 
   0   0  14       44.96       49.08      5.63 o 
   2   0  14       43.97       32.65      7.48 o 
  -3   1  14       86.03       93.17      6.01 o 
  -1   1  14       10.92       12.36      2.74 o 
   1   1  14        8.86       13.20      2.99 o 
  -4   2  14       30.81       33.71      8.08 o 
  -2   2  14        7.96        5.60      2.63 o 
   0   2  14       38.78       41.03      4.21 o 
   2   2  14       14.52       24.02      5.62 o 
  -3   3  14       13.32        9.90      3.24 o 
  -1   3  14       28.90       30.40      3.92 o 
   1   3  14       15.93       18.35      3.62 o 
  -3   1  15       40.45       38.08      6.34 o 
  -1   1  15       13.48       17.02      3.84 o 
   1   1  15       12.81       16.23      3.97 o 
  -2   2  15       14.36       12.53      4.78 o 
   0   2  15        2.44        3.39      2.85 o 
                                                 
